# Supplementary material for: The impact of type 2 diabetes on tendon material properties and locomotor function in the db/db mouse
Source: Exp Physiol. 2026 Feb 15;111(4):2014–25. doi: 10.1113/EP093650 (PMC13140546; doi:10.1113/EP093650)
Supplement: Supplementary file 2 — Data for the figures. [file EPH-111-2014-s001.xlsx]

## Sheet: Figure1
group	body mass (g)	Tricep muscle group mass (mg)	TA musccle mass (mg)	TRI (normalised to body mass)	TA (normalised to body mass)
control	27.4	130	49	0.474453	0.178832
control	22.6	109	40	0.482301	0.176991
control	21.1	94.5	33.7	0.447867	0.159716
control	22.7	103.93	42.47	0.457841	0.187093
diabetic	42.79	110	36	0.257069	0.0841318
diabetic	36.4	94	36	0.258242	0.0989011
diabetic	38.48	102	32	0.265073	0.0831601
diabetic	42.3	85	26	0.200946	0.0614657
diabetic	43.7	95	31	0.217391	0.0709382
diabetic	40.4	85	42	0.210396	0.10396

## Sheet: Figure2
		Hysteresis Area															Max Extension															Energy Lost (%)															LoadingEnergy
		Slow					Medium					Fast					Slow					Medium					Fast					Slow					Medium					Fast					Slow
Mouse ID		Cycle 1	Cycle 2	Cycle 3	Cycle 4	Average	Cycle 1	Cycle 2	Cycle 3	Cycle 4	Average	Cycle 1	Cycle 2	Cycle 3	Cycle 4	Average	Cycle 1	Cycle 2	Cycle 3	Cycle 4	Average	Cycle 1	Cycle 2	Cycle 3	Cycle 4	Average	Cycle 1	Cycle 2	Cycle 3	Cycle 4	Average	Cycle 1	Cycle 2	Cycle 3	Cycle 4	Average	Cycle 1	Cycle 2	Cycle 3	Cycle 4	Average	Cycle 1	Cycle 2	Cycle 3	Cycle 4	Average	Cycle 1	Cycle 2	Cycle 3
41	control	20.4455	13.2048	12.0056	10.7114	12.6052	13.2875	9.73365	9.26578	8.81884	9.49972	15.8146	12.3324	11.6165	11.5814	11.9744	0.4263	0.365	0.3546	0.3437	0.3598	0.3664	0.3392	0.3359	0.3293	0.33755	0.3814	0.3795	0.3734	0.3721	0.37645	28.179	20.4439	19.1037	17.5883	19.7738	20.9087	16.2555	15.603	15.0499	15.9293	20.3538	16.487	15.7432	15.7386	16.1151	72.5559	64.5905	62.8445
43	control	39.0813	17.6865	13.8999	12.3233	15.7932	15.3902	10.5576	9.78114	9.29526	10.1694	17.9563	13.5691	12.8169	12.4772	13.193	0.4338	0.3165	0.2922	0.2805	0.30435	0.3038	0.2729	0.2667	0.2611	0.2698	0.3089	0.3053	0.301	0.2985	0.30315	49.7136	31.7123	27.3492	25.4113	29.5307	29.4539	22.2964	21.2014	20.5639	21.7489	28.3953	22.8267	21.8858	21.698	22.3563	78.6129	55.7717	50.8239
44	control	14.4129	8.96932	7.57615	7.87335	8.27273	10.9574	7.76409	6.9567	6.84557	7.36039	14.9093	10.079	9.30828	9.30563	9.69362	0.3745	0.2783	0.2705	0.2694	0.2744	0.3705	0.2996	0.2855	0.2839	0.29255	0.4434	0.3265	0.3197	0.3146	0.3231	24.4867	16.6439	14.4117	14.9474	15.5278	19.2455	14.5129	13.1957	13.0873	13.8543	20.0506	14.3961	13.4713	13.5941	13.9337	58.8602	53.8896	52.5693
45	control	17.1952	11.8173	9.80348	9.81309	10.8104	12.218	9.11642	8.39369	8.50182	8.75506	15.0871	11.8988	11.5334	11.2098	11.7161	0.3191	0.277	0.2655	0.2602	0.27125	0.2759	0.2539	0.2485	0.2461	0.2512	0.2823	0.2864	0.2835	0.2816	0.28495	28.9774	22.2298	19.3687	19.5898	20.7992	23.443	18.6117	17.467	17.7769	18.0393	23.3029	19.1368	18.8744	18.6072	19.0056	59.3399	53.1598	50.6152
47	control	7.38208	5.43218	5.54242	3.84822	5.4873	6.11287	4.51144	3.8115	3.78358	4.16147	7.34787	5.6462	5.39742	5.41474	5.52181	0.3144	0.2859	0.281	0.2743	0.28345	0.2906	0.2748	0.2692	0.2682	0.272	0.3145	0.3156	0.3132	0.3112	0.3144	16.408	12.7024	13.1556	9.36928	12.929	14.1561	10.8449	9.30563	9.29609	10.0753	13.7085	10.8343	10.4849	10.6017	10.6596	44.9907	42.7649	42.1298
48	control	11.4999	6.84711	6.16209	5.77841	6.5046	7.69332	5.58959	5.0659	5.00151	5.32775	10.9086	8.56653	7.96709	7.95503	8.26681	0.2511	0.2003	0.1924	0.1875	0.19635	0.2102	0.1901	0.1842	0.1823	0.18715	0.2317	0.2306	0.2263	0.2252	0.22845	31.0465	21.3944	19.9678	19.098	20.6811	23.4675	18.1694	16.7404	16.6828	17.4549	22.5951	18.604	17.7409	17.788	18.1725	37.0409	32.0042	30.8601
101	diabetic	4.89267	3.26151	3.06059	2.85543	3.16105	3.57653	2.68231	2.57437	2.50648	2.62834	4.58265	3.72026	3.53454	3.49867	3.6274	0.3128	0.2818	0.2752	0.2704	0.2785	0.2911	0.2695	0.2667	0.2639	0.2681	0.3074	0.3097	0.3077	0.3051	0.3087	21.8356	15.704	14.9685	14.2144	15.3363	17.0069	13.3213	12.9271	12.679	13.1242	16.635	13.8952	13.279	13.253	13.5871	22.4068	20.7686	20.4468
102	diabetic	8.39751	5.40795	4.75067	4.68121	5.07931	6.57223	4.6186	4.26715	3.98567	4.44288	7.53409	5.98	5.53899	5.60508	5.75949	0.338	0.2875	0.2802	0.2779	0.28385	0.301	0.276	0.2714	0.2667	0.2737	0.3181	0.3176	0.3122	0.3113	0.3149	22.9672	16.2189	14.5689	14.4313	15.3939	18.9388	14.1677	13.301	12.542	13.7344	17.5998	14.4414	13.5656	13.8535	14.0035	36.5631	33.3436	32.6084
103	diabetic	2.65722	1.78421	1.58912	1.52869	1.68667	2.01449	1.4767	1.38737	1.32649	1.43203	2.51513	2.02154	1.9168	1.90891	1.96917	0.2627	0.2351	0.2296	0.2256	0.23235	0.2411	0.2264	0.2228	0.22	0.2246	0.2616	0.2641	0.2628	0.2611	0.26345	22.1597	16.1524	14.7229	14.3407	15.4376	17.8333	13.7421	13.0517	12.5642	13.3969	17.108	14.1588	13.4787	13.6154	13.8188	11.9912	11.0461	10.7936
104	diabetic	10.4768	6.4794	5.70752	5.19401	6.09346	7.00851	5.19532	4.75499	4.57162	4.97516	9.17332	7.31892	6.89064	6.69662	7.10478	0.2737	0.22	0.2103	0.2051	0.21515	0.2312	0.2116	0.2058	0.2026	0.2087	0.2484	0.2465	0.2427	0.2411	0.2446	31.6412	22.5162	20.516	19.144	21.5161	23.7183	18.7305	17.5281	17.0321	18.1293	23.9341	19.7792	18.9587	18.6427	19.3689	33.1114	28.7766	27.8198
106	diabetic	20.9516	14.6659	13.3068	12.3909	13.9863	15.2584	11.5923	10.9003	10.5708	11.2463	17.8162	13.9575	13.217	13.181	13.5872	0.5192	0.4413	0.4235	0.4128	0.4324	0.4382	0.4034	0.3912	0.3866	0.3973	0.4397	0.4286	0.421	0.4199	0.4248	33.4552	26.2871	24.6327	23.4739	25.4599	27.6125	22.4696	21.5729	21.1531	22.0212	27.7376	22.9644	22.1065	22.23	22.5354	62.6259	55.7914	54.0208
107	diabetic	8.28228	6.21759	5.58328	5.87605	5.90044	6.90552	5.49866	5.05796	4.89751	5.27831	8.02232	6.77801	6.52496	6.50942	6.65148	0.5675	0.4931	0.5262	0.5324	0.50965	0.7075	0.6507	0.6337	0.6478	0.6422	0.7771	0.7651	0.7688	0.7702	0.76695	27.8278	22.4758	20.5333	21.3046	21.5045	22.996	19.3304	18.1413	17.6851	18.7358	21.3192	18.4477	17.8882	17.8951	18.168	29.7626	27.6634	27.1914
108	diabetic	12.0598	8.52539	7.7065	7.25399	8.11595	8.76313	6.54785	6.0345	5.99849	6.29118	10.98	8.36337	7.97812	7.91983	8.17074	0.358	0.2944	0.2864	0.2817	0.2904	0.298	0.2746	0.2686	0.2694	0.2716	0.319	0.3131	0.3092	0.3068	0.31115	35.2807	28.0201	26.1209	25.148	27.0705	29.0989	23.4371	21.9412	21.9364	22.6891	28.77	23.4159	22.5924	22.5679	23.0041	34.1824	30.4259	29.5032
109	diabetic	8.11396	5.70445	5.26324	5.06529	5.48384	6.86383	5.05066	4.66962	4.52555	4.86014	9.22391	7.25426	6.82341	6.78496	7.03883	0.2746	0.2375	0.2309	0.2264	0.2342	0.2418	0.2243	0.2179	0.2164	0.2211	0.2589	0.2616	0.2588	0.258	0.2602	26.7966	20.6021	19.4391	19.047	20.0206	23.8755	18.8364	17.8073	17.4063	18.3219	23.7566	19.6441	18.7678	18.7216	19.206	30.2798	27.6887	27.0756
[truncated: 27 more columns]

## Sheet: Figure3-4
ID	group	Body Mass (g)	achilles diameter (mm)	CSA (mm2)	diameter (m)	CSA (m2)	Strain @ 300KN2 (L/L0)	Youngs Modulus (200-300 range) (Pa)	Youngs Modulus (mid-linear) (Pa)	Youngs Modulus (200-300 range) (MPa)	Youngs Modulus (mid-linear) (KPa)	Ultimate tensile strength (Pa)	Ultimate tensile strength (MPa)	Failure Strain (L/L0)	2% (Pa) Secant Modulus at 2%: Stress/strain ratio	2% (MPa) Secant Modulus at 2%: Stress/strain ratio
41	Control	24.4	1.121	0.986964	0.001121	9.86964e-07	0.062525	10027000	24725000	10.027	24.725	4926300	4.9263	0.32138	1.54671e+06	1.54671
43	Control	26.1	1.189	1.11033	0.001189	1.11033e-06	0.052705	10283000	14872000	10.283	14.872	2716800	2.7168	0.3012	3.29803e+06	3.29803
44	Control	24.9	1.082	0.919484	0.001082	9.19484e-07	0.054108	12600000	37381000	12.6	37.381	6199800	6.1998	0.34592	1.26974e+06	1.26974
45	Control	25.3	1.125	0.99402	0.001125	9.9402e-07	0.045491	12230000	27773000	12.23	27.773	6690100	6.6901	0.38992	3.22921e+06	3.22921
47	Control	24.1	1.3	1.32732	0.0013	1.32732e-06	0.05511	9206900	28836000	9.2069	28.836	4776900	4.7769	0.28852	2.32575e+06	2.32575
48	Control	24.9	1.182	1.0973	0.001182	1.0973e-06	0.038878	16379000	42423000	16.379	42.423	5595400	5.5954	0.30658	3.32779e+06	3.32779
101	Diabetic	33.6	1.679	2.21407	0.001679	2.21407e-06	0.067335	9287300	14244000	9.2873	14.244	2214600	2.2146	0.3643	866600	0.8666
102	Diabetic	37.8	1.457	1.66728	0.001457	1.66728e-06	0.064329	8285800	17585000	8.2858	17.585	2649200	2.6492	0.36914	1.84755e+06	1.84755
103	Diabetic	50.5	2.218	3.86379	0.002218	3.86379e-06	0.079359	6857100	9819900	6.8571	9.8199	1394400	1.3944	0.21984	836046	0.836046
104	Diabetic	42.3	1.376	1.48705	0.001376	1.48705e-06	0.046693	11498000	15710000	11.498	15.71	3585600	3.5856	0.32508	2.93933e+06	2.93933
106	Diabetic	40.9	1.287	1.30091	0.001287	1.30091e-06	0.085371	7949900	6908500	7.9499	6.9085	1024400	1.0244	0.20366	786553	0.786553
107	Diabetic	38.6	1.547	1.87962	0.001547	1.87962e-06	0.081162	9574900	11127000	9.5749	11.127	1516100	1.5161	0.39562	220980	0.22098
108	Diabetic	43	1.446	1.6422	0.001446	1.6422e-06	0.06513	10664000	8501400	10.664	8.5014	1203300	1.2033	0.22558	968564	0.968564
109	Diabetic	35.5	1.368	1.46981	0.001368	1.46981e-06	0.048497	13077000	22264000	13.077	22.264	3411600	3.4116	0.2663	2.22131e+06	2.22131

## Sheet: Figure5a
	LG			MG			RF			ST			TA
	wt	mb	mb+t	wt	mb	mb+t	wt	mb	mb+t	wt	mb	mb+t	wt	mb	mb+t
	0.00914536	0.0118821	0.00868595	0.00623535	0.014431	0.0204291	0.023634	0.027575	0.0269066	0.0372286	0.0438754	0.0435728	0.0349997	0.0402178	0.0401319
	0.0093845	0.0137468	0.00979541	0.0123105	0.0153378	0.0239919	0.0369254	0.0294973	0.0298572	0.038087	0.0463523	0.0458335	0.0375906	0.042071	0.0417454
	0.00918487	0.0117671	0.0302888	0.0114165	0.0355402	0.00781444	0.0386177	0.0394289	0.0392293	0.0373533	0.0520125	0.0533891	0.0375407	0.0447229	0.060686
	0.00888237	0.0158862	0.0151554	0.0132464	0.0162183	0.0171357	0.0254861	0.0327335	0.0331775	0.0379945	0.0487839	0.0484961	0.0371719	0.0439706	0.0433052
	0.00850214	0.0151191	0.0242849	0.00948721	0.0159985	0.00472111	0.0290697	0.0316498	0.0314135	0.0368016	0.0480347	0.0484487	0.0357568	0.0432819	0.0525421
	0.00318299	0.0140504	0.021961	0.0373957	0.0155308	0.00392105	0.0250866	0.0300172	0.0301885	0.0403715	0.0467648	0.0471048	0.0468137	0.0423386	0.0493534
		0.0161674	0.0124385		0.0163525	0.0268552		0.033574	0.0333916		0.0490583	0.0486509		0.0440765	0.0451009
		0.0126878	0.0124135		0.0148566	0.0156658		0.0285724	0.0282717		0.0449001	0.0449807		0.0410488	0.0406756

## Sheet: Figure5b
	LG			MG			RF			ST			TA
	wt	mb	mb+t	wt	mb	mb+t	wt	mb	mb+t	wt	mb	mb+t	wt	mb	mb+t
	0.264003	0.323217	0.252233	0.0971469	0.237767	0.205084	0.163865	0.189287	0.183861	1.19486	1.26493	1.24273	0.524456	0.581062	0.580479
	0.284492	0.37069	0.28775	0.199528	0.250256	0.245929	0.268808	0.20101	0.204139	1.21969	1.28846	1.26416	0.556755	0.6041	0.596636
	0.284672	0.307837	1.08112	0.181093	0.417216	0.0706043	0.282087	0.265036	0.263548	1.2286	1.33806	1.36309	0.55681	0.621872	0.809359
	0.282142	0.429188	0.407687	0.223751	0.262992	0.276691	0.17621	0.222357	0.225693	1.21792	1.31082	1.3043	0.536762	0.627583	0.616263
	0.248567	0.404961	0.82581	0.155494	0.260086	0.0398165	0.205204	0.215049	0.21356	1.20436	1.30212	1.28504	0.532307	0.620625	0.739869
	0.157007	0.376729	0.735255	0.287044	0.253196	0.0315263	0.170921	0.204624	0.205809	1.25613	1.29068	1.26909	0.732137	0.608053	0.714689
		0.435458	0.384216		0.264863	0.274368		0.227702	0.226955		1.31064	1.29536		0.628616	0.635904
		0.342177	0.335917		0.244106	0.258052		0.195361	0.193211		1.2721	1.27664		0.59178	0.583979

## Sheet: Figure5e-i
		Average				SD
		Strut	Sprint	Motor	Brake	Strut	Sprint	Motor	Brake
LG	wt	0	76.6547	1.49052	21.8548	0	8.04364	2.66353	10.6538
LG	mb	4.29343	63.3378	0.364581	32.0042	3.23943	1.88625	0.0288479	2.90054
LG	mb+t	3.44068	70.3072	0.340613	25.9115	1.89504	4.16284	0.0249171	4.49951
MG	wt	0	82.5224	3.76954	13.7081	0	24.0128	5.76608	25.2916
MG	mb	0	85.3552	9.01978	5.62499	0	8.32097	3.26196	11.5795
MG	mb+t	0	66.0005	3.61094	30.3886	0	13.3522	5.15547	18.3091
Illiacus	wt	0	38.0368	0.0937186	61.8695	0	1.82338	0.00532283	1.81921
Illiacus	mb	0	32.901	0.114917	66.9841	0	1.24545	0.00245569	1.24303
Illiacus	mb+t	0	32.8387	0.115229	67.0461	0	1.22003	0.00231235	1.21774
TA	wt	13.8507	44.7089	1.54788	39.8925	1.49193	2.59722	0.408854	2.71157
TA	mb	7.75806	39.7332	1.49787	51.0109	1.59915	0.901358	0.192449	2.6806
TA	mb+t	6.57907	39.4861	1.05456	52.8803	1.78368	2.38941	0.356096	3.49609
VL	wt	0	63.8011	0.172457	36.0264	0	2.02	0.00288307	2.02166
VL	mb	0.0907496	54.8395	0.145006	44.9248	0.256679	1.86746	0.00726765	1.71273
VL	mb+t	0.0339867	54.3392	0.143492	45.4833	0.096129	1.98935	0.00678119	1.93544
